# Supplementary material for: Ion-Triggered In Situ Gel Combined with Melatonin Liposomes: Breaking Through the Dual Barriers of Nasal and Brain Delivery to Treat Insomnia
Source: Pharmaceutics. 2026 May 27;18(6):656. doi: 10.3390/pharmaceutics18060656 (PMC13306182; doi:10.3390/pharmaceutics18060656)
Supplement: Supplementary file 1 [file pharmaceutics-18-00656-s001.zip]

Archive with 1 entries (1 files):
- pharmaceutics-4323486-supplementary.pdf
